# Supplementary material for: Prognostic Impact of the Signet Ring Cell Type in Node-Negative Gastric Cancer
Source: Sci Rep. 2016 Jul 6;6:26313. doi: 10.1038/srep26313 (PMC4933873; doi:10.1038/srep26313)
Supplement: Supplementary Table [file srep26313-s1.xls]

## Sheet: Sheet1
ID	Age	Gender	Location	SRC history	AJCC stage	Grade	Stage	Status	LAUREN	Recurrence	Neural	Vascular	LN number	Chemotherapy
1	53	M	U	1	1	3	T1a	0	N	0	2	2	1	2
2	48	F	L	1	1	3	T1a	0	N	0	1	2	2	2
3	81	M	U	1	2	3	T3	1	D	1	2	2	1	1
4	54	M	M	1	2	1	T3	0	D	1	1	1	1	1
5	54	M	U	1	3	3	T4	1	D	0	2	2	1	1
6	49	M	L	1	3	2	T4	1	D	1	1	1	1	1
7	48	M	U	1	1	1	T1a	0	O	0	1	2	1	2
8	46	M	U	1	1	1	T1a	1	N	0	1	1	2	2
9	52	M	L	1	1	1	T1a	0	N	0	1	2	1	2
10	71	M	U	1	1	1	T1a	0	N	0	1	1	2	2
11	56	M	M	1	1	1	T1b	1	N	1	1	1	1	2
12	46	M	U	1	1	3	T1b	0	N	1	1	1	1	1
13	41	M	U	1	1	1	T2	1	N	1	1	2	2	2
14	78	M	M	1	2	3	T3	1	D	1	1	1	1	2	Legend
15	51	M	U	1	1	3	T1a	0	D	0	1	2	1	2	Gender-male-M
16	60	F	U	2	3	3	T4	1	D	0	1	2	1	1	Gender-female-F
17	70	F	U	2	3	3	T4	1	D	0	2	2	1	1	Location-upper stomach--U
18	42	M	L	1	1	2	T1a	0	N	0	1	2	2	2	Location-middle stomach--M
19	50	M	U	1	3	2	T4	1	D	1	1	2	1	1	Location-lower stomach--L
20	51	M	U	1	3	2	T4	1	D	0	1	1	1	1	Location-overlapping--O
21	63	M	U	2	1	3	T1a	0	D	1	2	2	2	2	SRC history-non-SRC-1
22	65	F	U	2	1	2	T1b	0	D	0	1	2	2	1	SRC history-SRC-2
23	59	M	U	1	2	1	T3	1	D	1	1	2	1	1	Status -Death-1
24	62	M	U	1	2	1	T3	0	D	0	1	2	2	1	Status -Alive/out of contact -0
25	52	F	O	1	1	1	T2	1	D	0	1	2	1	2	LAUREN-diffuse type-D
26	65	F	M	1	1	1	T1a	0	N	0	1	2	1	2	LAUREN-non-diffuse type-N
27	44	M	U	1	2	3	T3	1	D	1	1	2	1	1	LAUREN-other type-O
28	51	M	U	1	1	1	T1a	0	N	0	1	2	2	2	Recurrence-yes-1
29	68	M	L	1	1	1	T1a	1	D	0	1	2	1	2	Recurrence-no/out of contact-0
30	62	M	U	1	1	3	T2	0	D	0	1	2	1	2	Neural-neural invasion positive-1
31	61	M	M	1	1	1	T1a	1	D	1	1	2	1	2	Neural-neural invasion negative-2
32	49	F	U	1	1	1	T1a	0	D	0	1	2	1	2	Vascular-vascular invasion positive-1
33	60	F	U	1	1	3	T1b	0	D	0	2	2	1	2	Vascular-vascular invasion negative-2									Y
34	53	M	M	1	1	1	T2	1	N	1	1	2	2	2	LN number-LN number>=15-1
35	33	M	M	1	1	1	T1a	0	N	0	1	1	1	2	LN number-LN number<15-2
36	65	M	M	1	1	1	T1a	0	D	0	1	2	1	2	Chemotherapy-yes-1
37	55	M	M	1	3	2	T4	0	D	1	1	2	1	2	Chemotherapy-no-2
38	32	M	M	1	1	1	T1a	0	D	0	1	1	2	2
39	61	M	M	1	1	3	T1a	0	N	0	1	2	2	2
40	75	F	L	1	1	3	T1a	0	N	0	1	1	1	2
41	66	F	U	1	1	3	T2	1	D	1	1	2	1	1
42	52	M	U	2	1	3	T2	0	D	1	2	1	1	2
43	54	M	U	1	2	2	T3	0	D	1	2	1	1	2
44	46	M	U	1	2	1	T3	0	D	1	2	1	1	1
45	71	M	U	1	1	3	T2	0	N	0	2	2	1	1
46	44	M	U	1	1	3	T2	0	N	0	2	1	1	1
47	61	M	M	2	2	2	T3	0	D	0	1	2	1	1
48	52	M	U	1	1	2	T1a	0	N	0	1	2	1	2
49	59	M	O	1	1	1	T2	1	N	1	1	1	2	1
50	50	M	L	1	1	1	T2	1	N	1	1	2	1	2
51	69	M	M	2	2	2	T3	0	D	1	1	1	1	2
52	68	M	M	1	1	1	T1a	0	N	0	1	2	1	2
53	83	M	U	1	2	3	T3	0	D	1	1	1	1	2
54	61	M	U	1	1	1	T1b	0	D	0	1	2	1	1
55	66	M	M	1	2	1	T3	0	D	1	1	1	1	2
56	65	M	M	1	2	1	T3	1	D	1	1	2	2	2
57	73	M	M	1	1	1	T2	1	D	1	1	2	1	1
58	69	F	M	1	1	1	T1a	0	N	0	1	2	1	2
59	61	M	L	1	2	1	T3	0	D	1	1	2	1	2
60	52	M	M	1	1	2	T1a	0	N	0	1	1	2	2
61	54	M	L	1	1	2	T2	0	N	0	1	2	1	1
62	55	F	M	2	1	3	T2	1	D	1	1	1	2	2
63	63	M	U	2	2	1	T3	0	O	0	2	2	1	2
64	49	M	L	1	1	1	T1a	0	N	0	1	1	1	2
65	56	M	L	1	1	2	T2	1	N	0	1	2	1	1
66	71	F	L	1	2	2	T3	1	D	0	1	2	1	1
67	68	M	L	1	3	3	T4	1	D	1	1	2	1	1
68	49	M	O	1	1	1	T1a	1	D	0	1	1	1	2
69	55	M	U	2	2	1	T3	0	D	0	2	2	1	1
70	51	M	L	1	2	2	T3	0	D	1	1	2	1	1
71	51	M	L	1	2	3	T3	0	D	0	1	1	1	1
72	55	F	L	1	3	3	T4	0	N	0	1	2	1	1
73	63	M	M	1	1	1	T1a	0	N	0	1	2	2	2
74	51	M	U	2	3	2	T4	1	D	1	1	2	1	1
75	66	M	M	1	2	3	T3	0	D	1	1	2	1	2
76	59	M	M	1	1	1	T1a	0	D	0	1	2	1	2
77	54	F	U	2	1	3	T2	0	D	0	2	2	1	2
78	60	M	U	2	2	3	T3	0	N	1	1	1	1	1
79	52	M	M	1	1	1	T2	1	N	1	1	2	1	2
80	56	M	M	1	1	1	T1a	0	N	0	2	2	1	2
81	33	F	U	2	2	3	T3	1	D	1	1	2	1	1
82	54	M	O	1	1	1	T2	0	N	1	2	1	1	2
83	42	F	U	1	3	3	T4	0	O	1	1	2	1	2
84	72	F	O	1	1	1	T1a	1	D	1	2	1	1	2
85	55	M	U	2	1	3	T2	0	D	0	1	1	1	2
86	79	M	O	1	2	1	T3	0	N	0	1	2	1	1
87	29	M	U	1	1	1	T2	1	D	1	1	1	1	2
88	80	F	U	1	1	2	T1a	1	D	1	2	2	1	2
89	51	F	M	1	1	1	T1a	0	O	0	1	2	1	2
90	83	M	U	1	1	3	T2	0	D	1	2	1	2	2
91	40	M	O	1	1	3	T1a	0	N	0	1	2	1	2
92	54	F	U	1	1	1	T1a	0	N	0	1	2	1	2
93	60	M	U	1	1	3	T1a	0	O	1	2	2	1	2
94	58	M	U	1	1	3	T1a	0	N	0	1	2	1	2
95	60	F	U	1	1	3	T2	0	D	1	2	2	1	2
96	49	F	O	1	1	3	T1a	0	O	0	1	2	1	2
97	72	M	U	2	1	3	T1a	0	D	1	2	2	1	2
98	68	F	U	2	1	3	T1a	0	D	0	2	2	1	2
99	63	M	U	1	1	2	T1a	1	N	1	2	2	1	2
100	58	M	U	1	1	3	T2	0	D	0	1	1	1	2
101	45	F	U	1	3	2	T4	1	D	0	1	2	1	1
102	55	F	L	1	1	3	T2	1	N	1	1	1	1	2
103	74	M	U	1	2	1	T3	0	D	1	1	2	2	1
104	61	M	O	2	3	3	T4	0	D	1	2	2	1	2
105	49	M	O	1	1	2	T1a	0	N	1	1	1	1	2
106	63	F	O	2	3	2	T4	1	N	1	2	1	2	2
107	54	F	U	1	1	2	T1a	0	N	0	1	2	1	2
108	75	F	U	2	1	3	T2	1	D	1	1	1	1	2
109	56	F	U	1	1	2	T1a	0	N	0	1	2	1	2
110	47	M	O	1	1	2	T1a	0	N	0	1	2	1	2
111	58	M	U	1	3	3	T4	1	O	0	1	2	1	1
112	50	M	M	1	1	1	T2	0	D	0	2	2	1	1
113	67	F	M	1	1	1	T1a	0	N	1	2	2	1	2
114	48	M	O	2	3	2	T4	1	D	0	1	2	1	2
115	71	F	M	1	1	1	T2	1	N	1	1	2	1	2
116	52	M	M	1	1	1	T1b	0	N	0	1	2	1	2
117	65	M	M	1	3	3	T4	1	D	1	1	1	1	1
118	72	M	M	1	2	2	T3	0	D	0	2	2	1	1
119	68	F	M	1	1	1	T1a	0	D	0	2	1	1	2
120	50	F	M	1	1	1	T2	1	O	1	2	2	1	1
121	52	M	M	1	1	1	T1a	0	N	0	1	2	1	2
122	52	M	L	1	1	1	T2	1	D	1	1	1	1	2
123	42	F	L	1	1	1	T2	0	O	0	1	2	1	1
124	68	M	L	1	1	1	T1a	0	N	0	1	1	1	2
125	60	F	O	2	2	2	T3	0	O	0	1	2	1	2
126	61	F	L	1	1	1	T1a	0	N	0	1	2	1	2
127	58	F	L	1	1	1	T1a	0	N	0	1	2	1	2
128	63	M	L	1	1	2	T1a	1	D	1	1	2	1	2
129	76	M	M	1	3	3	T4	0	D	0	2	2	1	2
130	50	F	M	2	1	2	T1a	0	D	0	2	1	2	2
131	62	F	U	2	2	1	T3	0	D	1	2	1	1	1
132	65	M	O	2	3	3	T4	1	N	1	1	2	1	1
133	75	M	L	1	1	2	T1a	0	N	0	1	1	1	2
134	52	F	L	1	1	3	T1a	0	O	0	1	2	1	2
135	78	F	U	2	1	1	T2	0	O	0	2	2	1	2
136	56	F	O	1	2	3	T3	0	D	0	2	2	1	1
137	53	M	M	1	1	1	T1a	0	N	0	1	2	1	2
138	54	M	O	1	1	1	T1b	0	O	1	1	2	1	2
139	40	M	U	2	2	1	T3	1	D	1	2	2	2	1
140	64	M	L	1	3	2	T4	1	D	0	1	2	1	1
141	48	F	L	1	1	1	T1b	0	N	0	1	2	1	2
142	53	M	U	2	2	1	T3	0	O	1	2	2	1	1
143	75	F	U	1	1	3	T1a	0	N	0	1	2	1	2
144	56	M	U	1	1	3	T1a	0	N	1	1	2	1	2
145	73	M	U	1	3	3	T4	1	N	0	1	1	1	1
146	45	F	U	1	1	3	T1a	0	D	0	1	1	1	2
147	33	F	O	1	1	3	T1a	0	O	0	2	2	1	2
148	80	F	U	1	1	3	T1a	0	N	0	2	2	1	2
149	71	M	U	1	2	3	T3	1	D	1	1	1	1	2
150	57	M	M	1	1	2	T1a	0	N	0	2	2	1	2
151	70	M	U	1	2	1	T3	0	D	0	1	2	1	1
152	39	F	U	1	3	2	T4	0	N	0	2	2	1	1
153	60	M	L	1	1	2	T1a	0	D	0	2	2	1	2
154	50	M	U	1	1	1	T1a	0	O	0	2	2	1	2
155	67	F	O	1	1	1	T1a	0	N	0	1	2	1	2
156	49	M	U	1	1	1	T1a	0	N	0	1	2	1	2
157	71	F	M	2	3	2	T4	1	D	1	1	1	1	1
158	60	M	M	2	2	1	T3	0	N	1	2	2	1	1
159	71	F	O	1	1	2	T1a	0	N	0	1	2	1	2
160	50	M	U	1	1	1	T1a	0	O	0	1	2	1	2
161	62	F	U	1	1	1	T1a	0	N	0	1	2	2	2
162	73	F	M	2	2	3	T3	1	D	1	1	2	1	2
163	65	M	O	1	3	3	T4	1	D	0	1	2	1	1
164	51	F	U	1	1	2	T1a	0	N	0	1	2	1	2
165	44	M	L	1	1	3	T1a	0	O	0	1	2	1	2
166	59	M	M	2	1	3	T1a	0	D	0	2	2	2	2
167	78	M	M	1	1	2	T1a	0	N	0	1	2	1	2
168	73	M	O	1	1	3	T1a	0	N	0	1	2	1	2
169	69	F	M	2	1	1	T2	0	O	0	1	2	1	2
170	70	F	U	1	1	3	T1a	1	N	1	1	2	1	2
171	60	M	L	1	1	1	T1a	0	N	0	1	2	1	2
172	40	M	L	1	1	1	T1a	0	O	0	1	2	1	2
173	44	M	U	1	1	1	T1a	0	N	0	1	2	1	2
174	77	F	O	1	1	1	T1a	0	N	0	1	2	1	2
175	53	F	U	1	1	1	T1a	0	N	0	1	2	1	2
176	65	F	O	1	1	1	T1a	0	N	0	1	2	1	2
177	53	M	L	1	2	3	T3	0	D	0	1	2	1	1
178	70	M	L	1	1	3	T1a	0	N	0	1	2	1	2
179	53	M	M	1	1	3	T1a	0	O	0	1	2	1	2
180	81	F	L	1	1	3	T1a	0	O	0	1	2	1	2
181	53	F	L	1	1	3	T1a	0	N	0	1	2	1	2
182	60	M	M	2	3	2	T4	1	N	1	1	1	1	2
183	53	F	L	1	3	2	T4	0	D	0	1	1	1	1
184	46	M	L	1	1	1	T1a	0	N	0	1	2	1	2
185	53	F	M	2	1	1	T2	0	D	0	1	2	1	2
186	47	M	L	1	1	1	T1a	0	O	0	1	2	2	2
187	62	F	M	1	1	1	T1a	0	N	0	1	2	1	2
188	71	M	M	1	2	2	T3	0	D	0	1	2	1	1
189	60	F	M	1	1	1	T1a	0	N	0	2	2	1	2
190	64	F	M	1	1	1	T1a	0	N	0	2	2	1	2
191	59	M	M	1	2	2	T3	0	N	1	1	2	1	1
192	71	M	M	1	1	2	T1a	0	N	0	2	2	1	2
193	60	F	M	1	1	2	T1a	0	N	0	2	2	1	2
194	60	F	M	1	1	2	T2	1	D	1	1	2	1	2
195	73	M	M	1	2	3	T3	1	D	1	1	2	1	2
196	53	M	L	1	1	2	T1a	0	N	0	2	2	1	2
197	73	M	L	1	1	3	T1a	0	N	0	2	2	1	2
198	58	F	L	1	1	3	T1a	0	N	0	2	2	1	2
199	48	M	M	2	2	1	T3	0	D	1	1	2	1	2
200	47	F	L	1	1	2	T1a	0	N	0	1	2	1	2
201	65	M	L	1	2	3	T3	1	O	0	1	1	1	1
202	57	F	M	2	1	3	T1a	0	D	0	2	2	1	2
203	59	M	L	1	1	2	T1a	0	N	0	1	2	1	2
204	76	M	M	2	1	3	T2	1	D	1	2	1	1	2
205	70	F	L	1	1	2	T1a	0	O	0	1	2	1	2
206	48	F	L	1	1	2	T1a	0	O	0	1	2	1	2
207	69	M	L	1	1	2	T1a	0	N	0	1	2	1	2
208	54	M	M	1	2	2	T3	0	N	0	1	2	1	1
209	60	F	L	1	2	2	T3	0	D	1	1	2	1	1
210	55	F	L	1	1	3	T1a	0	O	0	2	2	1	2
211	70	M	M	1	1	3	T1a	0	N	0	2	2	1	2
212	69	M	L	1	3	2	T4	1	D	0	1	2	1	1
213	70	M	L	1	2	2	T3	0	D	1	1	1	1	1
214	67	F	O	2	2	3	T3	0	D	1	2	2	1	1
215	57	F	L	1	1	3	T1a	0	N	0	2	2	1	2
216	67	F	L	1	3	3	T4	1	O	0	1	2	1	1
217	66	M	L	1	1	3	T1a	0	N	0	2	2	1	2
218	49	M	O	2	2	1	T3	0	D	1	2	2	1	1
219	52	M	L	1	2	3	T3	1	D	1	2	2	1	1
220	49	F	L	2	2	3	T3	1	D	1	1	1	1	1
221	53	F	L	1	2	3	T3	1	D	1	1	2	1	1
222	60	M	U	1	2	3	T3	0	D	1	1	2	1	1
223	60	F	L	1	1	2	T2	0	D	0	1	2	1	2
224	71	M	O	1	1	2	T1a	0	N	0	1	2	1	2
225	71	M	U	1	2	2	T3	0	O	1	1	2	1	1
226	53	M	L	1	2	2	T3	0	D	0	1	1	1	1
227	62	M	U	1	2	2	T3	0	D	0	1	2	1	1
228	72	F	U	1	1	2	T2	0	D	0	1	2	1	1
229	50	M	O	1	1	2	T1a	0	N	0	1	2	1	2
230	66	M	U	1	3	2	T4	0	O	0	1	2	1	1
231	57	M	L	2	3	3	T4	1	D	1	1	2	1	1
232	42	M	M	2	1	3	T1a	0	D	0	1	2	1	2
233	48	F	M	1	2	3	T3	1	N	1	1	2	1	1
234	50	M	L	1	2	3	T3	0	O	0	1	2	1	2
235	49	F	U	1	2	3	T3	0	D	0	2	2	1	1
236	55	M	O	1	2	3	T3	0	D	1	2	2	1	1
237	71	M	U	1	2	3	T3	0	D	0	1	2	1	1
238	56	M	L	1	2	3	T3	0	N	0	2	2	1	1
239	53	M	U	1	2	3	T3	0	N	0	2	2	1	1
240	55	F	L	1	2	3	T3	0	N	0	1	2	1	1
241	75	F	U	1	1	2	T1a	0	D	0	1	1	1	2
242	48	M	M	1	1	3	T1a	0	O	0	2	2	1	2
243	75	M	O	1	2	3	T3	0	D	0	2	2	1	1
244	29	F	U	1	3	2	T4	0	N	0	2	2	1	1
245	81	M	M	2	3	3	T4	0	D	1	2	2	1	1
246	57	M	L	1	2	3	T3	1	D	1	2	2	1	1
247	52	M	U	1	2	3	T3	1	D	0	2	2	1	1
248	76	M	L	1	2	2	T3	0	O	0	2	1	2	1
249	46	F	L	1	2	2	T3	0	D	0	2	2	1	1
250	27	F	M	1	1	2	T1a	0	N	0	1	2	1	2
251	58	F	L	1	1	3	T1b	0	N	0	1	2	1	2
252	67	M	O	1	1	3	T1b	1	O	1	1	2	1	2
253	61	F	O	1	3	3	T4	0	N	0	1	2	1	1
254	58	M	O	1	3	3	T4	1	D	1	2	2	1	1
255	51	F	L	1	1	3	T1a	0	N	0	1	2	1	2
256	20	M	O	1	2	3	T3	0	D	0	1	2	1	1
257	47	F	L	1	1	2	T1a	0	N	0	2	2	1	2
258	67	M	L	1	2	2	T3	0	N	0	2	2	1	1
259	65	F	L	1	2	2	T3	0	N	0	2	2	1	1
260	43	M	O	1	2	2	T3	0	N	0	2	2	1	1
261	32	M	O	1	2	2	T3	0	O	0	2	2	1	1
262	49	M	L	1	1	2	T1a	0	N	0	2	2	1	2
263	67	F	L	1	2	3	T3	0	D	0	2	2	1	1
264	49	M	M	1	1	3	T2	0	N	0	2	2	1	2
265	45	M	M	1	1	2	T2	0	D	0	2	2	1	2
266	72	M	M	1	1	3	T2	0	N	0	2	2	1	2
267	52	M	M	2	1	3	T1a	0	D	0	2	2	1	2
268	52	M	M	1	2	2	T3	0	N	0	2	2	1	1
269	55	F	M	2	1	2	T2	0	D	0	2	2	1	2
270	48	F	M	1	2	2	T3	1	D	0	2	2	1	1
271	25	M	M	1	2	2	T3	1	D	1	2	2	1	1
272	49	M	M	1	1	2	T2	0	N	0	2	2	1	2
273	53	M	M	2	2	3	T3	1	D	1	1	2	1	1
274	65	M	M	1	2	3	T3	0	D	0	2	2	1	1
275	41	M	M	2	1	2	T2	0	D	1	1	2	1	2
276	63	M	M	2	1	2	T2	0	O	0	2	2	1	2
277	72	F	M	1	3	3	T4	1	N	0	2	2	1	1
278	54	M	M	2	2	3	T3	0	D	1	1	2	1	1
279	65	M	M	2	1	3	T1a	0	D	1	2	2	1	2
280	58	M	M	1	1	3	T1a	0	N	0	2	2	2	2
281	68	M	L	1	1	2	T2	0	D	1	2	2	1	2
282	59	M	M	2	1	3	T1a	0	D	0	2	2	1	2
283	59	M	M	2	2	1	T3	0	D	1	1	2	1	1
284	57	M	L	1	1	2	T1a	0	N	0	2	2	1	2
285	42	M	L	1	2	2	T3	0	D	1	2	2	1	1
286	76	F	L	1	1	2	T1a	0	N	0	2	2	1	2
287	56	M	L	1	1	2	T1b	0	N	0	2	2	1	2
288	50	M	L	1	3	2	T4	0	D	0	2	2	1	1
289	72	M	M	2	1	2	T2	0	D	0	1	2	1	2
290	48	M	M	2	1	2	T1b	0	O	1	1	2	1	2
291	73	M	L	2	1	2	T2	0	D	0	2	2	1	2
292	62	M	M	1	2	3	T3	1	D	1	2	2	1	2
293	74	M	L	1	2	3	T3	0	D	0	2	2	1	1
294	58	M	L	2	1	2	T1a	0	D	0	1	2	1	2
295	52	F	L	1	2	3	T3	0	D	1	2	2	1	1
296	56	M	U	1	1	2	T1b	0	N	0	2	2	1	2
297	57	M	U	1	2	3	T3	0	D	1	2	2	1	1
298	54	M	L	2	1	3	T2	1	D	1	1	2	1	2
299	56	M	M	1	1	3	T1a	0	N	0	2	2	1	2
300	59	M	L	2	1	3	T2	0	D	0	1	2	1	2
301	65	M	U	1	1	3	T1a	0	N	0	2	2	1	2
302	42	M	L	1	1	2	T1a	0	N	0	2	2	1	2
303	55	M	L	2	1	2	T2	0	D	1	2	2	1	2
304	57	F	U	1	2	2	T3	0	D	0	2	2	1	1
305	81	M	U	1	2	2	T3	0	D	0	2	2	1	1
306	50	M	M	1	1	3	T1a	0	N	0	2	2	1	2
307	58	M	U	1	1	3	T1a	0	N	0	2	2	1	2
308	49	M	L	2	1	3	T1a	0	D	0	1	2	1	2
309	54	F	L	1	1	3	T2	0	N	0	2	2	1	2
310	48	M	L	2	2	3	T3	0	D	1	1	2	1	2
311	59	M	U	1	1	3	T1a	0	N	0	2	2	2	2
312	66	M	U	1	1	3	T2	0	O	0	2	2	1	2
313	55	M	L	2	1	2	T1a	0	D	0	1	2	1	2
314	49	M	U	1	1	3	T1a	0	N	0	2	2	1	2
315	54	M	L	1	1	2	T1a	0	N	0	2	2	1	2
316	61	F	L	2	1	3	T2	0	D	0	2	2	1	2
317	72	F	L	2	1	3	T2	0	D	1	2	2	1	2
318	28	M	L	2	1	3	T1b	0	N	0	1	2	1	2
319	52	M	L	1	1	2	T2	0	N	0	2	2	1	2
320	53	F	L	2	1	3	T2	0	N	0	2	2	1	2
321	44	M	M	1	1	2	T1b	0	O	0	2	2	1	2
322	58	M	L	2	2	3	T3	0	N	1	1	2	1	2
323	54	M	M	1	1	2	T1a	0	N	0	2	2	1	2
324	63	M	M	1	1	3	T2	0	N	1	2	2	1	2
325	39	F	M	1	1	3	T1a	0	N	0	2	2	1	2
326	60	M	M	1	2	2	T3	0	D	0	1	2	1	1
327	53	F	M	1	1	2	T1a	0	N	0	2	2	1	2
328	67	F	M	1	1	2	T2	0	N	1	2	2	1	2
329	31	M	M	1	1	2	T1a	0	N	0	2	2	1	2
330	75	M	O	1	1	2	T1a	0	N	0	2	2	1	2
331	49	M	M	1	1	2	T2	1	D	1	1	2	1	2
332	45	M	M	1	3	2	T4	0	O	1	2	2	1	1
333	34	F	M	1	1	2	T1a	0	N	0	2	2	1	2
334	78	M	M	1	1	3	T2	0	D	1	1	2	1	2
335	52	M	L	1	1	3	T2	0	O	0	2	2	1	2
336	58	M	L	1	1	3	T2	0	N	0	2	2	1	2
337	55	F	L	1	1	3	T1a	0	N	0	2	2	1	2
338	59	M	M	1	1	2	T1a	0	N	0	2	2	1	2
339	42	M	M	1	1	2	T1b	0	N	1	2	2	1	2
340	61	M	U	1	1	2	T2	0	N	0	2	2	1	2
341	53	M	L	1	1	3	T1a	0	N	0	2	2	1	2
342	49	F	L	2	1	3	T2	0	N	0	1	2	1	2
343	51	M	U	1	1	3	T2	0	N	1	2	2	1	2
344	41	F	U	1	1	3	T2	0	O	0	2	2	1	2
345	63	M	M	1	1	3	T1a	0	N	0	2	2	1	2
346	38	M	L	2	1	3	T2	0	D	0	2	2	1	2
347	72	M	U	1	1	2	T1a	0	N	0	2	2	1	2
348	54	M	U	1	1	2	T2	0	N	0	2	2	1	2
349	65	M	U	1	2	2	T3	0	N	1	2	2	1	1
350	40	M	U	1	1	3	T1a	0	N	0	2	2	1	2
351	50	F	L	1	1	2	T1a	0	N	0	2	2	1	2
352	74	M	L	2	2	3	T3	1	D	1	1	2	2	2
353	59	M	U	1	1	3	T1a	0	N	0	2	2	1	2
354	64	M	L	2	1	3	T1a	0	D	0	1	2	1	2
355	59	M	M	1	1	3	T1a	0	N	0	2	2	1	2
356	62	F	L	2	1	3	T2	1	D	0	1	2	1	2
357	61	F	U	1	1	3	T1b	0	N	1	2	2	1	2
358	57	M	U	1	1	2	T1b	0	N	0	2	2	1	2
359	21	M	M	1	2	3	T3	0	N	1	2	2	1	1
360	53	M	M	1	1	3	T1a	0	N	0	2	2	1	2
361	73	M	M	1	1	3	T1a	0	N	0	2	2	1	2
362	81	M	L	2	2	3	T3	0	N	1	2	2	1	1
363	66	M	L	2	2	3	T3	1	O	1	1	2	1	1
364	64	M	M	2	2	3	T3	0	N	1	1	2	1	1
365	72	F	M	1	1	3	T1a	0	N	0	2	2	1	2
366	48	M	L	2	3	3	T4	0	O	1	2	2	1	1
367	48	M	M	1	2	3	T3	1	D	0	2	2	1	1
368	73	M	M	1	2	3	T3	1	D	0	2	2	1	1
369	54	M	L	2	1	3	T1b	0	D	1	2	2	1	2
370	73	M	M	1	2	2	T3	0	N	0	2	2	1	1
371	55	M	M	1	2	2	T3	0	D	0	1	2	1	2
372	58	F	M	1	1	3	T1a	0	N	0	2	2	1	2
373	54	M	M	1	1	3	T1a	0	N	0	2	2	1	2
374	56	M	M	1	2	3	T3	1	D	1	2	2	1	1
375	64	M	L	1	3	3	T4	1	N	0	2	2	1	1
376	54	M	L	1	2	3	T3	0	N	0	2	2	1	1
377	46	F	L	1	1	3	T1a	0	N	0	2	2	1	2
378	59	M	L	1	2	3	T3	1	N	0	2	2	1	1
379	39	M	L	1	1	3	T1a	0	N	0	2	2	1	2
380	47	M	L	1	2	2	T3	0	N	1	2	2	1	1
381	55	M	L	1	1	2	T1a	0	N	0	2	2	1	2
382	55	M	M	1	2	3	T3	0	N	0	2	2	1	1
383	52	M	O	1	1	3	T1a	0	N	0	2	2	1	2
384	58	F	O	1	1	3	T2	0	N	0	2	2	1	2
385	55	M	L	1	2	3	T3	0	N	0	2	2	1	1
386	49	M	U	1	2	3	T3	1	N	0	2	2	1	2
387	73	M	U	1	2	3	T3	0	N	0	2	2	1	2
388	48	M	M	1	1	3	T2	0	N	1	2	2	1	2
389	76	F	U	1	1	3	T2	0	N	0	2	2	1	2
390	61	F	L	1	1	3	T1b	0	N	1	2	2	1	2
391	55	M	U	1	2	3	T3	1	N	1	2	2	1	2
392	60	M	U	1	1	3	T1b	0	N	0	2	2	1	2
393	71	M	U	1	1	3	T2	0	N	0	2	2	1	2
394	61	M	M	1	1	3	T2	0	N	0	2	2	1	2
395	72	M	U	1	1	3	T1a	0	N	0	2	2	1	2
396	28	M	U	1	1	3	T2	0	N	1	2	2	1	2
397	64	M	U	1	1	3	T2	1	N	1	2	2	1	2
398	53	F	U	1	2	3	T3	1	N	1	2	2	1	2
399	54	M	U	1	1	3	T2	0	N	0	2	2	1	2
400	58	M	L	1	1	3	T1a	0	N	0	2	2	1	2
401	61	M	U	1	1	3	T2	1	N	1	2	2	1	2
402	62	M	U	1	1	3	T1a	1	N	1	2	2	1	2
403	57	M	U	1	1	3	T2	0	N	0	2	2	1	2
404	74	M	M	1	1	3	T1a	0	N	0	2	2	1	2
405	64	M	U	1	1	3	T1a	0	N	0	2	2	1	2
406	52	F	U	1	1	3	T1a	0	N	0	2	2	1	2
407	48	M	U	1	1	3	T1a	0	N	0	2	2	1	2
408	64	M	U	1	1	3	T1a	0	N	0	2	2	1	2
409	71	M	U	1	1	3	T1b	0	N	0	2	2	1	2
410	57	M	U	1	1	3	T1b	0	N	0	2	2	1	2
411	82	M	L	1	1	3	T1b	1	N	1	2	2	1	2
412	67	M	L	1	3	3	T4	1	D	1	1	2	1	1
413	68	F	L	1	1	3	T1b	0	N	0	2	2	1	2
414	57	F	L	1	3	3	T4	1	N	1	2	2	1	1
415	42	M	L	1	1	3	T1a	0	N	0	2	2	1	2
416	38	M	O	1	1	3	T1a	0	N	0	2	2	1	2
417	41	M	L	1	1	3	T1a	0	N	0	2	2	1	2
418	66	M	L	1	1	3	T1a	0	N	0	2	2	1	2
419	51	M	L	2	1	3	T1b	0	N	0	1	2	1	2
420	61	M	L	1	1	3	T1a	0	N	0	2	2	1	2
421	49	M	L	1	1	3	T2	1	N	1	2	2	1	2
422	67	M	L	1	1	3	T1a	0	N	0	2	2	1	2
423	59	M	L	1	1	3	T1a	0	N	0	2	2	1	2
424	39	F	U	1	1	3	T1a	0	N	0	2	2	1	2
425	38	M	U	1	1	3	T1a	0	N	0	2	2	1	2
426	52	M	L	2	1	3	T2	0	D	1	1	2	1	2
427	75	M	M	1	1	3	T1a	1	N	1	2	2	1	2
428	78	M	U	1	1	3	T1a	0	N	0	2	2	1	2
429	55	M	U	1	1	3	T1b	0	N	0	2	2	1	2
430	48	M	L	2	3	3	T4	1	N	1	1	2	2	2
431	54	M	U	1	1	3	T2	1	N	1	2	2	1	2
432	56	M	U	1	3	3	T4	1	N	1	2	2	1	2
433	74	M	U	1	1	3	T1b	0	N	0	2	2	1	2
434	76	F	U	1	1	3	T1a	0	N	0	2	2	1	2
435	64	M	U	1	1	3	T1a	0	N	0	2	2	1	2
436	69	M	U	1	1	3	T1a	0	N	0	2	2	1	2
437	62	M	L	1	1	3	T1a	0	N	0	2	2	1	2
438	64	M	U	1	1	3	T1a	0	N	0	2	2	1	2
439	71	M	U	1	1	3	T1a	0	N	0	2	2	1	2
440	49	M	U	1	2	3	T3	0	N	0	2	2	1	2
441	38	M	U	1	1	3	T1a	0	N	0	2	2	1	2
442	32	M	U	1	1	3	T1a	0	N	0	2	2	1	2
443	81	M	U	1	1	3	T1a	0	N	0	2	2	1	2
444	45	M	L	2	2	3	T3	1	N	1	1	2	1	1
445	66	M	U	1	1	3	T1a	0	N	0	2	2	1	2
446	64	M	U	1	1	3	T1b	0	N	0	2	2	1	2
447	73	M	O	1	1	3	T1b	0	N	0	2	2	1	2
448	48	M	O	1	1	3	T1a	0	N	0	2	2	1	2
449	50	M	O	1	1	3	T1a	0	N	0	2	2	1	2
450	55	F	O	1	1	3	T1a	0	N	0	2	2	1	2
451	54	M	O	1	1	3	T1a	0	N	0	2	2	1	2
452	40	M	M	1	2	3	T3	0	N	1	2	2	1	2
453	54	M	L	1	1	3	T2	0	N	0	2	2	1	2
454	72	M	M	1	1	3	T2	1	N	0	2	2	1	2
455	55	M	L	1	1	3	T2	0	N	1	2	2	1	2
456	49	M	O	2	2	3	T3	0	N	1	2	2	1	1
457	76	F	L	1	1	3	T2	1	N	0	2	2	1	2
458	54	M	O	1	1	3	T1a	0	N	0	2	2	1	2
459	76	M	L	1	1	3	T1a	0	N	0	2	2	1	2
460	44	M	O	2	1	3	T2	0	N	0	2	2	1	2
461	63	M	M	1	1	3	T2	0	N	0	2	2	1	2
462	51	M	U	2	1	3	T1a	0	D	0	1	2	1	2
463	74	M	L	1	1	3	T1a	0	N	0	2	2	1	2
464	54	M	O	1	1	3	T2	1	N	0	2	2	1	2
465	57	M	U	1	1	3	T1a	0	N	0	2	2	1	2
466	59	M	U	1	1	3	T2	1	N	0	2	2	1	2
467	56	M	U	1	1	3	T1a	0	N	0	2	2	1	2
468	48	M	O	2	1	3	T1a	0	D	0	2	2	1	2
469	42	M	O	2	1	3	T2	0	N	0	1	2	1	2
470	46	M	O	2	2	3	T3	0	N	1	2	2	1	1
471	42	M	L	1	1	3	T1a	0	N	0	2	2	1	2
472	75	M	U	1	1	3	T1b	1	N	1	2	2	1	2
473	22	M	U	1	1	3	T1a	0	N	0	2	2	1	2
474	42	M	O	2	1	3	T2	0	D	0	2	2	1	2
475	49	M	O	2	2	3	T3	0	N	1	2	2	1	2
476	59	M	U	1	1	3	T1a	0	N	0	2	2	1	2
477	63	M	M	1	1	3	T1a	0	N	0	2	2	1	2
478	52	M	M	1	1	3	T1a	0	N	0	2	2	1	2
479	72	F	M	1	1	3	T1a	0	N	0	2	2	1	2
480	54	M	M	1	1	3	T1a	0	N	0	2	2	1	2
